# Supplementary material for: Bioaugmentation of Entomopathogenic Fungi for Sustainable Agriotes Larvae (Wireworms) Management in Maize
Source: Front Plant Sci. 2020 Sep 17;11:535005. doi: 10.3389/fpls.2020.535005 (PMC7527422; doi:10.3389/fpls.2020.535005)
Supplement: Supplementary file 1 [file Table_1.xlsx]

## Sheet: Fig.1
Bioaugmentation of entomopathogenic fungi for sustainable wireworm management in maize
Raw data
Mortality of wireworms (Figure 1)
	Time (d)	M. brunneum 1154	M. brunneum 1868	B. brongniartii 1877	M. robertsii 1880	Control	Naturalis	Delfin
Dipping 1	7	1						1
	14	1			1		1
	14	1					1
	14	1
	14	1
	21	1	1	1	1			1
	21		1
	28						1	1
	28							1
	35			1	1		1
	42		1	1	1
	49						1	1
	56		1
	56	0	0	0	0	0	0	0
	56	0	0	0	0	0	0	0
	56	0	0	0	0	0	0	0
	56	0	0	0	0	0	0	0
	56		0	0	0	0	0	0
	56			0	0	0
	56			0		0
	56					0
	56					0
	56
	56
Dipping 2	8	1			1			1
	8	1			1
	14		1		1			1
	22	1	1	1			1
	22	1				1
	28		1				1	1
	35		1		1
	42
	49
	57		1	0	0	0	0	0
	57	0	0	0	0	0	0	0
	57	0	0	0	0	0	0	0
	57	0	0	0	0	0	0	0
	57	0	0	0	0	0	0	0
	57	0	0	0	0	0	0	0
	57	0		0		0	0	0
	57			0		0	0
	57			0		0

## Sheet: Fig.2
Maize and wheat seed germination (Figure 2)
	Wheat								Maize
M. brunneum 1154	20	22	23	22	25	23	23	23	23	23	24	25	25	25	25	24
M. brunneum 1868	21	20	23	24	24	24	21	24	25	25	24	25	25	24	24	24
B. brongniartii	23	23	24	24	21	25	23	23	23	25	24	25	25	24	25	25
M. robertsii	19	21	18	21	23	24	21	23	24	24	25	23	25	23	25	24
Control CMC	25	23	23	23	23	23	23	25	25	25	25	24	25	24	23	25

## Sheet: NotShown
Speed of seedling emergence (not shown)
wheat
	Days	M. brunneum 1154								M. brunneum 1868								B. brongniartii								M. robertsii								Control CMC								Control SS
	2	4	7	0	2	2	2	4	2	2	5	3	0	0	0	3	0	1	5	2	1	2	3	1	2	2	2	2	1	1	2	1	2	5	4	3	3	0	1	2	0	8	2	4	3	1	3	4	2
	3	18	21	16	21	10	9	14	15	21	18	20	16	14	15	14	15	15	21	19	19	14	14	12	15	17	19	19	18	11	16	9	13	20	18	21	20	11	8	11	12	24	24	24	18	22	15	20	15
	4	23	24	25	25	20	19	22	22	25	23	25	22	21	21	21	22	21	25	21	23	23	23	20	23	22	25	24	25	21	22	20	23	25	22	25	23	19	21	21	22	25	25	25	22	25	23	24	23
	7	23	25	25	25	24	24	25	24	25	25	25	24	23	23	25	24	24	25	23	24	25	24	21	25	24	25	24	25	25	24	24	23	25	24	25	24	25	23	23	24	25	25	25	23	24	23	25	25
	15	23	25	25	25	24	25	25	25	25	25	25	24	25	25	25	25	24	25	24	23	25	25	24	25	23	24	24	25	25	25	25	23	24	24	25	24	25	24	23	24	25	24	25	24	25	23	25	25
maize
	Days	M. brunneum 1154								M. brunneum 1868								B. brongniartii								M. robertsii								Control CMC								Control SS
	2					0	0	0	0					0	0	0	0					0	0	0	0					0	0	0	0					0	0	0	0					0	0	0	0
	4					25	24	23	25					25	25	23	23					24	24	25	24					22	24	23	23					25	25	22	24					24	24	23	24
	5					25	25	25	25					25	25	23	24					25	24	25	25					22	25	23	23					25	25	24	25					25	24	23	24
	11					25	25	25	24					25	25	25	24					25	24	25	24					22	25	24	23					25	25	24	25					25	24	24	24
	15	25	24	24	25	25	25	25	25	25	24	22	22	25	24	24	24	25	25	24	24	25	24	25	25	25	25	25	25	22	25	24	23	25	25	25	25	24	25	25	22	25	24	23	25	25	21	25	21
[truncated: 8 more columns]

## Sheet: Fig.3
Effect on plant growth (Figure 3)
Maize	Plant length																																Plant weight
M. brunneum 1154	550	520	550	555	570	570	530	470	650	585	545	580	600	555	600	630	690	510	590	580	470	540	530	610	650	620	160	630	530	640	550	610	1.7	1.6	1.77	2.02	1.98	1.85	1.91	1.61	2.22	1.86	2.19	1.74	2.21	1.92	1.6	2.03	2.6
M. brunneum 1868	560	540	556	620	600	500	520	520	520	630	590	488	550	620	520	615	430	540	670	610	550	660	680	510	500	670	600	510	570	640	560	500	1.7	1.83	1.87	2.09	2.24	1.79	1.25	1.73	2.02	1.98	2.29	1.5	1.71	2.48	2.32	2	1.5
B. brongniartii	390	420	440	610	520	522	515	540	530	560	510	566	570	510	610	410	470	620	585	580	620	410	520	570	640	660	610	580	790	580	630	700	1.2	1.85	1.7	1.85	1.63	1.64	1.97	1.58	1.73	1.62	2.34	1.92	1.89	1.09	2.31	1.62	1.5
M. robertsii	570	565	563	590	500	460	550	450	560	580	534	557	600	540	640	460	550	600	650	520	610	720	670	670	530	610	665	547	600	625	660	680	2.16	2.18	1.84	2.36	1.85	1.77	1.81	1.91	2.35	1.99	1.87	2.03	2.2	2.04	2.42	2.14	2.8
Control CMC	540	590	550	570	610	482	640	510	530	570	540	580	445	512	565	560	570	620	520	460	670	520	520	570	430	570	250	620	560	530	460	600	1.4	2.26	1.8	1.77	1.69	2.16	1.93	1.63	1.93	1.89	1.8	1.88	1.3	1.86	1.58	1.39	2.1
Wheat	Plant length																																Plant weight
M. brunneum 1154									435	420	400	470	410	475	505	460	500	460	425	420	480	420	390	450	480	440	420	460	490	430	485	465									0.22	0.26	0.19	0.26	0.26	0.32	0.3	0.25	0.39
M. brunneum 1868	450	270	370	400	420	425	445	415	430	505	435	485	405	430	460	455	385	390	510	410	425	400	475	465	450	420	380	410	465	460	465	455	0.28	0.18	0.24	0.17	0.28	0.17	0.25	0.17	0.23	0.22	0.25	0.28	0.24	0.24	0.19	0.19	0.29
B. brongniartii	440	490	410	280	410	300	496	440	310	390	400	430	330	490	450	370	420	294	320	370	360	400	310	410	370	380	390	440	250	310	270	270	0.28	0.24	0.26	0.14	0.33	0.24	0.29	0.29	0.21	0.33	0.24	0.29	0.31	0.34	0.41	0.22	0.32
M. robertsii	380	425	475	420	485	450	455	400	325	320	550	410	475	515	455	395	310	310	280	270	370	360	280	420	330	470	410	430	430	360	420	340	0.26	0.33	0.22	0.22	0.25	0.26	0.28	0.27	0.2	0.23	0.23	0.32	0.36	0.34	0.26	0.25	0.19
Control CMC	470	345	460	490	360	360	440	310	340	325	395	410	343	450	472	540	370	320	430	390	370	330	330	380	440	430	390	410	370	380	430	420	0.29	0.29	0.35	0.31	0.32	0.26	0.36	0.29	0.25	0.17	0.25	0.32	0.19	0.31	0.21	0.29	0.2
[truncated: 15 more columns]

## Sheet: Fig.4
Rhizosphere competence (Figure 4)
	Wheat						Maize
M. brunneum 1154	0	0	0	16.67	0	16.67	60	80	80	66.67	16.67	33.33
M. brunneum 1868	20	60	20	50	33.33	33.33	100	80	100	100	100	100
B. brongniartii	60	40	0	66.67	33.33	83.33	60	80	100	100	100	100
M. robertsii	20	0	0	16.67	16.67	33.33	100	100	80	83.33	100	83.33
Negative control	0	0	0	0	0	0	0	0		0	0	0
Endophytism root
	Wheat						Maize
M. brunneum 1154	0	0	0	0	0	0	0	66.67	33.33	0	0	0
M. brunneum 1868	0	0	0	0	0	0	50	42.86	0	0	0	20
B. brongniartii	0	0	0	0	0	0	0	0	0	0	0	0
M. robertsii	0	0	0	0	0	0	16.67	0	0	20	40	0
Negative control	0	0	0	0	0	0	0	0	0	0	0	0
Endophytism leaf
	Wheat						Maize
M. brunneum 1154	0	0	0	0	0	0	0	0	0	0	0	0
M. brunneum 1868	0	0	0	0	0	0	0	33.33	16.67	0	0	0
B. brongniartii	0	0	0	0	0	0	0	0	0	0	0	0
M. robertsii	0	0	0	0	0	0	0	0	0	0	0	0
Negative control	0	0	0	0	0	0	0	0	0	0	0	0

## Sheet: Fig.5 and Table 1
Field experiment data (Table 1 and Figure 5)
							Initial maize stand & Agriotes damage			Final maize stand & yield
Year	Location	Location - numeric	Maize variety	Treatment	Seeding date	Assessement date	Emergence - normal	Wireworm damage	Emergence - total	Final stand - normal	Final stand - total	Reduced growth and plants with no ears	Mass of 10 plants	Mass of ears from 10 plants	Number of ears from 10 plants
2017	Bučečovci	1	FeroXXY	Control	2017-04-27	2017-05-23	105	10	115
2017	Bučečovci	1	FeroXXY	Control	2017-04-27	2017-05-23	90	16	106
2017	Bučečovci	1	FeroXXY	Control	2017-04-27	2017-05-23	102	11	113
2017	Bučečovci	1	FeroXXY	Control	2017-04-27	2017-05-23	80	10	90
2017	Bučečovci	1	FeroXXY	Control	2017-04-27	2017-05-23	78	11	89
2017	Bučečovci	1	FeroXXY	Control	2017-04-27	2017-05-23	88	15	103
2017	Bučečovci	1	FeroXXY	EPF	2017-04-27	2017-05-23	120	4	124
2017	Bučečovci	1	FeroXXY	EPF	2017-04-27	2017-05-23	114	4	118
2017	Bučečovci	1	FeroXXY	EPF	2017-04-27	2017-05-23	105	4	109
2017	Bučečovci	1	FeroXXY	EPF	2017-04-27	2017-05-23	107	0	107
2017	Bučečovci	1	FeroXXY	EPF	2017-04-27	2017-05-23	100	3	103
2017	Bučečovci	1	FeroXXY	EPF	2017-04-27	2017-05-23	93	4	97
2017	Bučečovci	1	FeroXXY	Control	2017-04-27	2017-09-14				90	93	3	5.7	2.3	10
2017	Bučečovci	1	FeroXXY	Control	2017-04-27	2017-09-14				96	99	3	5.73	2.54	10
2017	Bučečovci	1	FeroXXY	Control	2017-04-27	2017-09-14				92	93	1	6.38	2.7	12
2017	Bučečovci	1	FeroXXY	Control	2017-04-27	2017-09-14				65	71	6	5.28	2.08	11
2017	Bučečovci	1	FeroXXY	Control	2017-04-27	2017-09-14				77	81	4	5.56	2.16	11
2017	Bučečovci	1	FeroXXY	Control	2017-04-27	2017-09-14				96	103	7	6.28	2.48	10
2017	Bučečovci	1	FeroXXY	EPF	2017-04-27	2017-09-14				108	109	1	5.4	1.7	9
2017	Bučečovci	1	FeroXXY	EPF	2017-04-27	2017-09-14				110	111	1	5.2	1.9	9
2017	Bučečovci	1	FeroXXY	EPF	2017-04-27	2017-09-14				90	91	1	4.2	1.58	8
2017	Bučečovci	1	FeroXXY	EPF	2017-04-27	2017-09-14				79	85	6	8	2.8	11
2017	Bučečovci	1	FeroXXY	EPF	2017-04-27	2017-09-14				84	91	7	5	1.98	9
2017	Bučečovci	1	FeroXXY	EPF	2017-04-27	2017-09-14				95	102	7	5.4	2.06	10
2017	Laporje	2	FeroXXY	Control	2017-05-08	2017-06-06	112	9	121
2017	Laporje	2	FeroXXY	Control	2017-05-08	2017-06-06	109	11	120
2017	Laporje	2	FeroXXY	Control	2017-05-08	2017-06-06	100	5	105
2017	Laporje	2	FeroXXY	Control	2017-05-08	2017-06-06	90	17	107
2017	Laporje	2	FeroXXY	EPF	2017-05-08	2017-06-06	114	5	119
2017	Laporje	2	FeroXXY	EPF	2017-05-08	2017-06-06	111	2	113
2017	Laporje	2	FeroXXY	EPF	2017-05-08	2017-06-06	113	1	114
2017	Laporje	2	FeroXXY	EPF	2017-05-08	2017-06-06	106	4	110
2017	Laporje	2	LG3845	Control	2017-05-08	2017-06-06	56	10	66
2017	Laporje	2	LG3845	Control	2017-05-08	2017-06-06	93	9	102
2017	Laporje	2	LG3845	Control	2017-05-08	2017-06-06	97	11	108
2017	Laporje	2	LG3845	Control	2017-05-08	2017-06-06	100	8	108
2017	Laporje	2	LG3845	EPF	2017-05-08	2017-06-06	101	6	107
2017	Laporje	2	LG3845	EPF	2017-05-08	2017-06-06	118	2	120
2017	Laporje	2	LG3845	EPF	2017-05-08	2017-06-06	85	7	92
2017	Laporje	2	LG3845	EPF	2017-05-08	2017-06-06	105	0	105
2017	Laporje	2	FeroXXY	Control	2017-05-08	2017-09-14				108.108	110.27	2.16	8.08	3.24	11
2017	Laporje	2	FeroXXY	Control	2017-05-08	2017-09-14				121.081	123.243	2.16	5.32	2.36	10
2017	Laporje	2	FeroXXY	Control	2017-05-08	2017-09-14				118.919	122.162	3.24	7.08	2.88	10
2017	Laporje	2	FeroXXY	Control	2017-05-08	2017-09-14				122.162	125.405	3.24	7.3	2.98	11
2017	Laporje	2	FeroXXY	Control	2017-05-08	2017-09-14				105.946	108.108	2.16	7.82	3.14	12
2017	Laporje	2	FeroXXY	Control	2017-05-08	2017-09-14				108.108	111.351	3.24	9.1	3.7	15
2017	Laporje	2	FeroXXY	EPF	2017-05-08	2017-09-14				101	103	2	8.64	3.34	11
2017	Laporje	2	FeroXXY	EPF	2017-05-08	2017-09-14				104	106	2	8.04	3.12	11
2017	Laporje	2	FeroXXY	EPF	2017-05-08	2017-09-14				115	117	2	5.62	2.5	11
2017	Laporje	2	FeroXXY	EPF	2017-05-08	2017-09-14				117	120	3	7.16	3.02	11
2017	Laporje	2	FeroXXY	EPF	2017-05-08	2017-09-14				114.29	115.29	1	8.16	3.24	12
2017	Laporje	2	FeroXXY	EPF	2017-05-08	2017-09-14				116.57	117.57	1	9.94	4.44	19
2017	Laporje	2	LG3845	Control	2017-05-08	2017-09-14				84	87	3	10.6	4.08	10
2017	Laporje	2	LG3845	Control	2017-05-08	2017-09-14				86	90	4	8.64	3.26	10
2017	Laporje	2	LG3845	Control	2017-05-08	2017-09-14				100	104	4	9.32	3.82	10
2017	Laporje	2	LG3845	Control	2017-05-08	2017-09-14				109	113	4	9.5	3.88	10
2017	Laporje	2	LG3845	Control	2017-05-08	2017-09-14				65	70	5	10.68	3.96	10
2017	Laporje	2	LG3845	Control	2017-05-08	2017-09-14				75	81	6	10.32	3.64	10
2017	Laporje	2	LG3845	EPF	2017-05-08	2017-09-14				95	96	1	10.06	3.9	10
2017	Laporje	2	LG3845	EPF	2017-05-08	2017-09-14				96	96	0	10.98	4.34	11
2017	Laporje	2	LG3845	EPF	2017-05-08	2017-09-14				110	111	1	9.5	3.64	10
2017	Laporje	2	LG3845	EPF	2017-05-08	2017-09-14				120	122	2	10.92	4.16	10
2017	Laporje	2	LG3845	EPF	2017-05-08	2017-09-14				105	106	1	11.02	4.24	11
2017	Laporje	2	LG3845	EPF	2017-05-08	2017-09-14				106	106	0	9.24	3.76	10
2018	Bučečovci	3	Chapalu	Control	2018-05-09	2018-05-29	105	10	115
2018	Bučečovci	3	Chapalu	Control	2018-05-09	2018-05-29	90	16	106
2018	Bučečovci	3	Chapalu	Control	2018-05-09	2018-05-29	102	11	113
2018	Bučečovci	3	Chapalu	Control	2018-05-09	2018-05-29	80	10	90
2018	Bučečovci	3	Chapalu	Control	2018-05-09	2018-05-29	78	11	89
2018	Bučečovci	3	Chapalu	Control	2018-05-09	2018-05-29	88	15	103
2018	Bučečovci	3	Chapalu	EPF	2018-05-09	2018-05-29	120	4	124
2018	Bučečovci	3	Chapalu	EPF	2018-05-09	2018-05-29	114	4	118
2018	Bučečovci	3	Chapalu	EPF	2018-05-09	2018-05-29	105	4	109
2018	Bučečovci	3	Chapalu	EPF	2018-05-09	2018-05-29	107	0	107
2018	Bučečovci	3	Chapalu	EPF	2018-05-09	2018-05-29	100	3	103
2018	Bučečovci	3	Chapalu	EPF	2018-05-09	2018-05-29	93	4	97
2018	Bučečovci	3	Chapalu	Control	2018-05-09	2018-08-13				85	89	4
2018	Bučečovci	3	Chapalu	Control	2018-05-09	2018-08-13				81	87	6
2018	Bučečovci	3	Chapalu	Control	2018-05-09	2018-08-13				81	92	11
2018	Bučečovci	3	Chapalu	Control	2018-05-09	2018-08-13				74	86	12
2018	Bučečovci	3	Chapalu	Control	2018-05-09	2018-08-13				81	95	14
2018	Bučečovci	3	Chapalu	Control	2018-05-09	2018-08-13				78	87	9
2018	Bučečovci	3	Chapalu	EPF	2018-05-09	2018-08-13				86	95	9
2018	Bučečovci	3	Chapalu	EPF	2018-05-09	2018-08-13				90	98	8
2018	Bučečovci	3	Chapalu	EPF	2018-05-09	2018-08-13				96	102	6
2018	Bučečovci	3	Chapalu	EPF	2018-05-09	2018-08-13				91	99	8
2018	Bučečovci	3	Chapalu	EPF	2018-05-09	2018-08-13				80	91	11
2018	Bučečovci	3	Chapalu	EPF	2018-05-09	2018-08-13				74	84	10
2018	Bučečovci	3	Chapalu	Control	2018-05-09	2018-09-13							4.58	2.38	11
2018	Bučečovci	3	Chapalu	Control	2018-05-09	2018-09-13							2.92	1.69	10
2018	Bučečovci	3	Chapalu	Control	2018-05-09	2018-09-13							5.04	2.46	10
2018	Bučečovci	3	Chapalu	Control	2018-05-09	2018-09-13							6.52	3.11	11
2018	Bučečovci	3	Chapalu	Control	2018-05-09	2018-09-13							6.5	2.94	10
2018	Bučečovci	3	Chapalu	Control	2018-05-09	2018-09-13							7.27	3.45	13
2018	Bučečovci	3	Chapalu	EPF	2018-05-09	2018-09-13							5.97	3.1	11
2018	Bučečovci	3	Chapalu	EPF	2018-05-09	2018-09-13							4.95	2.71	10
2018	Bučečovci	3	Chapalu	EPF	2018-05-09	2018-09-13							4.69	2.58	11
2018	Bučečovci	3	Chapalu	EPF	2018-05-09	2018-09-13							4.39	2.42	11
2018	Bučečovci	3	Chapalu	EPF	2018-05-09	2018-09-13							6.37	3.1	11
2018	Bučečovci	3	Chapalu	EPF	2018-05-09	2018-09-13							5.75	2.35	10
